# Supplementary material for: Trends in Antipsychotic Drug Use in the United States, 2000–2016
Source: Pharmacy (Basel). 2026 Jan 24;14(1):14. doi: 10.3390/pharmacy14010014 (PMC12921739; doi:10.3390/pharmacy14010014)
Supplement: Supplementary file 1 [file pharmacy-14-00014-s001.zip]

Archive with 1 entries (1 files):
- pharmacy-4046961-supplementary.pdf
